# Supplementary material for: Kinetically Assisted Chemical Removal of Organic Contaminants by Reactive Oxygen Species: Insights from ReaxFF Molecular Dynamics Simulations
Source: Molecules. 2025 Oct 7;30(19):4010. doi: 10.3390/molecules30194010 (PMC12526405; doi:10.3390/molecules30194010)
Supplement: Supplementary file 1 [file molecules-30-04010-s001.zip]

Archive with 1 entries (1 files):
- molecules-3876294-supplementary.pdf
